# Supplementary material for: New Bird Sexing Strategy Developed in the Order Psittaciformes Involves Multiple Markers to Avoid Sex Misidentification: Debunked Myth of the Universal DNA Marker
Source: Genes (Basel). 2021 Jun 7;12(6):878. doi: 10.3390/genes12060878 (PMC8230142; doi:10.3390/genes12060878)
Supplement: Supplementary file 1 [file genes-12-00878-s001.zip]

Archive with 1 entries (1 files):
- genes-1240096-supplementary.pdf
